# Supplementary material for: Versatile selective evolutionary pressure using synthetic defect in universal metabolism
Source: Nat Commun. 2021 Nov 25;12:6859. doi: 10.1038/s41467-021-27266-9 (PMC8616928; doi:10.1038/s41467-021-27266-9)
Supplement: Supplementary file 3 — Source Data [file 41467_2021_27266_MOESM3_ESM.xlsx]

## Sheet: Figure 1
Figure 1
	Figure 1. c
	Aerobic
	Time (h)	AL + pUC19			BW25113 + pUC19
	0	0	0	0	0	0	0
	4	0.1	0.12	0.09	0.1	0.11	0.09
	6	0.31	0.315	0.35	0.25	0.263	0.27
	8	0.35	0.37	0.34	0.3	0.28	0.31
	10	0.52	0.58	0.55	0.5	0.565	0.55
	12	0.72	0.71	0.7	0.7	0.75	0.71
	24	0.9	1	1.1	1.2	1.3	1.1
	Anaerobic
	Time (h)	AL + pUC19			BW25113 + pUC19
	0	0	0	0	0	0	0
	6	0	0	0	0.06	0.07	0.09
	12	0	0	0	0.25	0.263	0.27
	16	0	0	0	0.3	0.28	0.31
	18	0	0	0	0.5	0.565	0.55
	32	0	0	0	0.7	0.75	0.71
	36	0	0	0	0.73	0.75	0.72
	40	0	0	0	0.72	0.75	0.7
	52	0	0	0	0.69	0.68	0.7
	Figure 1. d
	Time (h)	AL + pUC19			AL + ADHE			BW25113 + pUC19
	0	0	0	0	0	0	0	0	0	0
	6	0	0	0	0.1	0.12	0.09	0.06	0.07	0.09
	12	0	0	0	0.31	0.315	0.35	0.25	0.263	0.27
	16	0	0	0	0.35	0.37	0.34	0.3	0.28	0.31
	18	0	0	0	0.52	0.58	0.55	0.5	0.565	0.55
	32	0	0	0	0.72	0.71	0.7	0.7	0.75	0.71
	36	0	0	0	0.7	0.75	0.71	0.73	0.75	0.72
	40	0	0	0	0.73	0.75	0.72	0.72	0.75	0.7
	52	0	0	0	0.72	0.75	0.7	0.69	0.68	0.7
	Figure 1. f
	Time (h)	AL + pUC19			AL + pLS1			AL + BDHA			AL + BUDC			AL + TADH
	0	0	0	0	0	0	0	0	0	0	0	0	0	0	0	0
	14	0	0	0	0.31	0.41	0.36	0	0	0	0	0	0	0	0	0
	15.5	0	0	0	0.35	0.366	0.34	0	0	0	0	0	0	0	0	0
	16.5	0	0	0	0.49	0.506	0.48	0	0	0	0	0	0	0.01	0	0
	17.5	0	0	0	0.5	0.527	0.51	0	0	0	0	0	0	0	0	0
	20	0	0	0	0.56	0.55	0.53	0	0	0	0	0	0	0	0	0
	22	0	0	0	0.586	0.565	0.57	0	0	0	0	0	0	0	0	0
	23.5	0	0	0	0.592	0.551	0.57	0	0	0	0	0	0	0	0	0
	47	0	0	0	0.6	0.6	0.62	0	0	0	0	0	0	0	0	0
	65	0	0	0	0.68	0.64	0.63	0	0	0	0	0	0	0	0	0
	69	0	0	0	0.61	0.63	0.61	0	0	0	0	0	0	0	0	0
	72	0	0	0				0	0	0	0	0	0	0	0	0
	74	0	0	0				0	0	0	0	0	0	0	0	0
	76	0	0	0				0	0	0	0	0	0	0	0	0
	92	0	0	0				0	0	0	0	0	0	0	0	0
	94	0	0	0				0	0	0	0	0	0	0	0	0
	98	0	0	0				0	0	0	0	0	0.01	0	0	0
	114	0	0	0				0	0	0	0	0	0	0	0	0
	Figure 1. g
	Time (h)	AL + pUC19			AL + ADHE			AL + BDHA			AL + BUDC
	0	0	0	0	0	0	0	0	0	0	0	0	0
	2	0	0	0	0	0	0	0	0	0	0	0	0
	4	0	0	0	0	0	0	0	0.01	0	0.01	0.01	0.04
	14	0	0	0	0.31	0.41	0.35	0.4	0.46	0.54	0.03	0.01	0.04
	15.5	0.01	0.02	0.01	0.35	0.42	0.34	0.56	0.6	0.61	0.03	0.04	0.03
	16.5	0.02	0.02	0.02	0.41	0.506	0.43	0.69	0.7	0.7	0.05	0.06	0.07
	17.5	0	0	0	0.42	0.527	0.45	0.67	0.66	0.67	0.08	0.07	0.08
	20	0	0	0	0.46	0.54	0.48	0.72	0.66	0.64	0.1	0.08	0.09
	22	0	0	0	0.586	0.565	0.55	0.46	0.6	0.6	0.1	0.08	0.09
	23.5	0.02	0.03	0.02	0.592	0.551	0.56	0.61	0.61	0.57	0.11	0.1	0.1
	47	0.04	0.04	0.04	0.6	0.6	0.59	0.63	0.62	0.61	0.73	0.83	0.79
	65	0.07	0.07	0.07	0.68	0.64	0.56	0.62	0.62	0.63	0.73	0.83	0.79
	69	0.1	0.11	0.11	0.61	0.63	0.61	0.63	0.62	0.63	0.68	0.68	0.71
	72	0.19	0.19	0.19	0.61	0.63	0.61	0.63	0.61	0.63
	74	0.22	0.25	0.23	0.6	0.64	0.59	0.6	0.61	0.61
	76	0.3	0.28	0.31	0.59	0.6	0.61	0.58	0.59	0.58
	92	0.41	0.41	0.36
	94	0.38	0.4	0.4
	98	0.39	0.39	0.41
	114	0.39	0.39	0.41
	Figure 1. h
	Time (h)	AL + pUC19			AL + ADHE			AL + TADH cyclohexanone			AL + TADH 3-methylcyclohexanone
	0	0	0	0	0	0	0	0	0	0	0	0	0
	17	0	0	0	0.32	0.34	0.3	0.11	0.08	0.08	0.04	0.02	0
	19	0	0	0	0.48	0.49	0.48	0.14	0.11	0.1	0.06	0.02	0.02
	21	0	0	0	0.46	0.47	0.46	0.17	0.12	0.11	0.07	0.03	0
	22.5	0	0.01	0.01	0.62	0.63	0.62	0.19	0.14	0.12	0.08	0.04	0.02
	40.5	0	0	0	0.61	0.6	0.59	0.2	0.22	0.21	0.1	0.07	0.04
	44.5	0.01	0.01	0	0.62	0.59	0.61	0.22	0.2	0.2	0.09	0.07	0.07
	62.5	0.01	0	0	0.64	0.63	0.62	0.23	0.21	0.23	0.11	0.08	0.07
	67.5	0	0	0	0.69	0.7	0.69	0.23	0.23	0.21	0.16	0.08	0.06
	95	0.01	0	0	0.71	0.76	0.73	0.24	0.3	0.27	0.18	0.18	0.15

## Sheet: Figure 2
Figure 2
	Figure 2. c
	Time (h)	AL + pUC19			AL + ADHE			AL + CBADHWT			AL + CBADHLib
	0	0	0	0	0	0	0	0	0	0	0	0	0
	24	0	0	0.01	0.64	0.57	0.62	0.02	0.02	0.01	0.01	0.02	0.02
	28	0	0	0	0.62	0.59	0.64	0.01	0.01	0	0	0.01	0
	46	0.02	0.01	0.01	0.7	0.6	0.67	0.02	0.03	0.03	0.05	0.07	0.1
	49	0	0	0	0.64	0.64	0.64	0	0	0	0.03	0.04	0.05
	56	0	0	0	0.65	0.65	0.63	0	0	0.02	0.02	0.06	0.09
	71	0.01	0.01	0.01	0.67	0.69	0.65	0.03	0.06	0.15	0.07	0.12	0.13
	76	0	0	0	0.67	0.7	0.64	0.1	0.14	0.16	0.06	0.11	0.12
	95	0	0	0	0.66	0.68	0.69	0.12	0.25	0.12	0.13	0.14	0.13
	98	0.01	0.02	0.01	0.71	0.69	0.67	0.15	0.21	0.13	0.14	0.14	0.14
	118	0.01	0.01	0.01	0.7	0.71	0.69	0.15	0.25	0.11	0.16	0.14	0.15
	123	0	0	0	0.62	0.61	0.59	0.16	0.24	0.08	0.11	0.1	0.11
	147	0	0	0	0.63	0.6	0.62	0.15	0.2	0.15	0.11	0.09	0.12
	Figure 2. d
	Time (h)	AL + pUC19			AL + ADHE			AL + CBADHWT			AL + CBADHS
	0	0	0	0	0	0	0	0	0	0	0	0	0
	8	0	0	0	0.15	0.17	0.21	0	0	0	0.03	0.04	0.04
	16	0.01	0	0	0.4	0.46	0.38	0	0	0	0.07	0.09	0.08
	22	0	0.01	0	0.62	0.65	0.59	0	0	0	0.16	0.17	0.18
	26	0	0	0.01	0.64	0.6	0.61	0	0	0	0.26	0.25	0.22
	41	0.01	0	0	0.6	0.58	0.59	0.02	0.01	0.03	0.34	0.32	0.32
	45	0	0.01	0	0.58	0.59	0.57	0.01	0.02	0.01	0.33	0.33	0.34
	49	0	0	0	0.6	0.61	0.62	0.01	0.02	0.01	0.35	0.34	0.37
	52	0	0	0	0.6	0.59	0.62	0.04	0.03	0.01	0.35	0.36	0.33
	69	0	0	0	0.62	0.6	0.62	0.15	0.12	0.09	0.4	0.37	0.35
	75	0.01	0	0.01	0.61	0.63	0.64	0.15	0.14	0.17	0.38	0.36	0.36
	80	0	0	0	0.62	0.63	0.63	0.18	0.17	0.17	0.39	0.36	0.36
	85	0	0	0	0.63	0.63	0.64	0.23	0.24	0.22	0.39	0.37	0.36
	95	0	0.01	0	0.6	0.61	0.63	0.24	0.26	0.24	0.37	0.37	0.34
	Figure 2. f
	Time (h)	ALPS + pUC19			AL + ADHE			AL + CBADHWT			AL + CBADHS
	0	0	0	0	0	0	0	0	0	0	0	0	0
	16	0	0	0.01	0.46	0.35	0.4	0	0.01	0	0.05	0.04	0.06
	18	0	0	0	0.64	0.42	0.52	0	0	0.01	0.08	0.09	0.08
	20	0	0	0	0.68	0.58	0.6	0	0	0	0.1	0.1	0.12
	22	0	0	0	0.65	0.6	0.62	0	0	0	0.12	0.11	0.13
	39	0	0	0	0.6	0.58	0.59	0	0	0	0.22	0.18	0.19
	42	0	0	0	0.61	0.6	0.58	0	0	0	0.2	0.21	0.22
	46	0	0	0	0.57	0.51	0.53	0	0	0	0.26	0.23	0.24
	48	0	0	0	0.56	0.53	0.54	0	0	0	0.28	0.25	0.22
	66	0	0	0	0.6	0.61	0.6	0	0	0	0.23	0.24	0.22
	71	0	0	0	0.62	0.6	0.62	0	0	0	0.23	0.24	0.22
	91	0	0.01	0	0.57	0.52	0.53	0	0.01	0	0.23	0.27	0.22
	96	0	0	0	0.6	0.55	0.53	0	0	0	0.2	0.24	0.21
	115	0	0	0	0.63	0.59	0.6	0	0	0	0.23	0.22	0.21
	Figure 2. g
	Time (h)	ALPS + pUC19			ALPS + ADHE			ALPS + CBADHS			ALPS + TBADHWT			ALPS + TBADHS1			ALPS + TBADHS2
	0	0	0	0	0	0	0	0	0	0	0	0	0	0	0	0	0	0	0
	18	0	0	0	0.25	0.27	0.28	0.08	0.06	0.07	0	0	0	0.19	0.2	0.17	0.36	0.36	0.33
	20	0	0	0	0.32	0.35	0.31	0.17	0.11	0.16	0	0	0	0.32	0.28	0.32	0.48	0.5	0.4
	23	0	0	0	0.45	0.44	0.46	0.23	0.2	0.21	0	0	0	0.42	0.41	0.38	0.54	0.53	0.48
	25	0	0	0	0.52	0.53	0.54	0.26	0.24	0.23	0	0	0	0.45	0.42	0.43	0.55	0.56	0.51
	46	0	0	0	0.67	0.65	0.65	0.32	0.3	0.29	0.03	0	0.02	0.44	0.46	0.4	0.53	0.56	0.52

## Sheet: Figure 4
Figure 4
	Figure 4. c
	Time (h)	AL + pUC19			AL + ADHE			AL + MsIREDWT			AL + MsIREDC			AL + MsIREDLib
	0	0	0	0	0	0	0	0	0	0	0	0	0	0	0	0
	27	0	0	0	0.55	0.6	0.61	0.01	0.02	0.02	0.09	0.06	0.08	0.02	0.03	0.03
	46	0	0	0	0.82	0.8	0.81	0.02	0.02	0.01	0.23	0.19	0.21	0.04	0.03	0.04
	68	0	0	0	0.85	0.9	0.87	0.05	0.04	0.03	0.4	0.36	0.37	0.18	0.19	0.16
	73	0	0	0	0.86	0.85	0.88	0.06	0.03	0.05	0.36	0.37	0.34	0.31	0.33	0.3
	92	0	0	0	0.84	0.86	0.85	0.11	0.08	0.1	0.37	0.35	0.36	0.56	0.53	0.59
	121	0	0	0				0.17	0.13	0.15	0.35	0.32	0.33	0.55	0.6	0.56
	140	0	0	0				0.2	0.17	0.19	0.35	0.3	0.34	0.48	0.55	0.48
	Figure 4. d
	Time (h)	AL + pUC19			AL + ADHE			AL + MsIREDWT			AL + MsIREDC			AL + MsIREDS
	0	0	0	0	0	0	0	0	0	0	0	0	0	0	0	0
	23	0	0	0	0.6	0.7	0.67	0	0	0	0.02	0.03	0.03	0.19	0.17	0.15
	27	0	0	0	1	1.03	1	0	0	0	0.05	0.04	0.05	0.34	0.31	0.33
	32	0	0	0	0.98	0.99	1.01	0	0	0	0.03	0.04	0.04	0.55	0.51	0.54
	47	0	0	0	0.91	0.94	0.96	0.02	0.01	0	0.11	0.13	0.1	0.58	0.6	0.61
	50	0	0	0	0.93	0.97	0.97	0.01	0.02	0.02	0.18	0.2	0.21	0.62	0.63	0.58
	55	0	0	0	0.95	0.97	0.93	0.05	0.04	0.04	0.21	0.23	0.22	0.65	0.63	0.65
	71	0	0	0	0.9	0.83	0.86	0.05	0.06	0.05	0.24	0.24	0.25	0.64	0.66	0.65
	80	0	0	0	0.91	0.9	0.86	0.05	0.05	0.06	0.27	0.25	0.26	0.63	0.64	0.62
	95	0	0	0	0.89	0.82	0.87	0.06	0.05	0.1	0.26	0.25	0.26	0.62	0.59	0.61
	126	0	0	0	0.84	0.8	0.79	0.13	0.1	0.17	0.24	0.25	0.22	0.58	0.6	0.59
	Figure 4. e
		MsIREDC with NADH and 2-methyl-1-pyrroline							MsIREDS with NADH and 2-methyl-1-pyrroline
		Initial rate (uM/s)							Initial rate (uM/s)
	Substrate [mM]	rep1	rep2	rep3				Substrate [mM]	rep1	rep2	rep3
	0.5	0.059806	0.054983	0.057234				10	0.4135	0.442278	0.445011
	1	0.088102	0.07926	0.084887				15	0.454658	0.422825	0.459802
	2	0.123954	0.117362	0.119131				16	0.411089	0.38215	0.42186
	3	0.171702	0.163182	0.160931				17	0.416716	0.406748	0.412697
	5	0.236814	0.225239	0.227811				20	0.445333	0.440831	0.419449
	7.5	0.290833	0.265431	0.292698				25	0.433114	0.418002	0.464304
	10	0.345302	0.345301	0.343726				27.5	0.41961	0.397906	0.392761
	20	0.332151	0.326685	0.329257				30	0.43633	0.437455	0.360929
	32.5	0.234724	0.246621	0.248711				37.5	0.309	0.325559	0.331186
	40	0.21913	0.209323	0.205143				40	0.337617	0.344048	0.34453
	50	0.174275	0.185529	0.188422				50	0.304498	0.296942	0.290833
	60	0.147105	0.160931	0.160609				60	0.232956	0.241798	0.248711
	70	0.134886	0.137941	0.132314				70	0.232152	0.214306	0.204499
	80	0.108198	0.110127	0.114629				80	0.182152	0.177812	0.187779
								90	0.153535	0.159805	0.160931

## Sheet: Figure 5
Figure 5
	Figure 5. c
	Time (h)	AL + pUC19			AL + ADHE			AL + EntNfsBWT			AL + EntNfsBLib
	0	0	0	0	0	0	0	0	0	0	0	0	0
	68	0	0	0	0.06	0.08	0.07	0	0	0.01	0	0	0
	118	0	0	0	0.16	0.19	0.18	0.01	0.01	0	0.01	0.01	0.02
	150	0	0	0	0.16	0.21	0.19	0.02	0.02	0.02	0.02	0.01	0
	166	0	0	0	0.2	0.18	0.19	0.02	0.03	0.01	0.01	0.02	0.01
	240	0	0	0				0	0	0	0.03	0.03	0.04
	255	0	0	0				0.01	0.02	0	0.09	0.09	0.08
	260	0	0	0				0	0	0	0.1	0.11	0.09
	275	0	0	0				0	0	0	0.12	0.11	0.12
	300	0	0	0				0.01	0.01	0.02	0.11	0.12	0.11
	Figure 5. d
	Time (h)	AL + pUC19			AL + ADHE			AL + EntNfsBWT			AL + EntNfsBS1
	0	0	0	0	0	0	0	0	0	0	0	0	0
	68	0	0	0	0.06	0.08	0.07	0	0	0.01	0.03	0.03	0.04
	118	0	0	0	0.16	0.19	0.18	0.01	0.01	0	0.09	0.09	0.08
	135	0	0	0	0.16	0.21	0.19	0.02	0.02	0.02	0.1	0.11	0.09
	166	0	0	0	0.2	0.18	0.19	0.02	0.03	0.01	0.12	0.11	0.12
	Figure 5. e
	Time (h)	AL + pUC19			AL + ADHE			AL + EntNfsBWT			AL + EntNfsBLib
	0	0	0	0	0	0	0	0	0	0	0	0	0
	68	0	0	0	0.07	0.1	0.08	0	0	0	0	0	0
	100	0	0	0	0.15	0.2	0.17	0	0	0	0	0.01	0
	135	0	0	0	0.25	0.27	0.29	0	0	0	0.01	0.02	0.02
	166	0	0	0	0.31	0.3	0.32	0	0	0	0.03	0.04	0.04
	192	0	0	0	0.32	0.3	0.31	0.01	0.01	0.02	0.08	0.06	0.07
	216	0	0	0	0.29	0.35	0.3	0.02	0.04	0.05	0.2	0.21	0.2
	240	0	0	0				0.08	0.1	0.11	0.23	0.22	0.24
	264	0	0	0				0.11	0.14	0.12	0.21	0.2	0.19
	274	0	0	0				0.12	0.11	0.11	0.18	0.2	0.2
	300	0	0	0				0.11	0.1	0.11	0.2	0.19	0.21
	Figure 5. f
	Time (h)	AL + pUC19			AL + ADHE			AL + EntNfsBWT			AL + EntNfsBS2
	0	0	0	0	0	0	0	0	0	0	0	0	0
	68	0	0	0	0.07	0.1	0.08	0	0	0	0	0	0
	118	0	0	0	0.15	0.2	0.17	0	0	0	0.03	0.04	0.04
	135	0	0	0	0.25	0.27	0.29	0	0	0	0.08	0.06	0.07
	166	0	0	0	0.31	0.3	0.32	0	0	0	0.2	0.21	0.2
	192	0	0	0	0.32	0.3	0.31	0.02	0.04	0.05	0.23	0.22	0.24
	216	0	0	0	0.29	0.35	0.3	0.08	0.1	0.11	0.21	0.2	0.19
	240	0	0	0				0.11	0.14	0.12	0.18	0.2	0.2
	264	0	0	0				0.12	0.11	0.11	0.2	0.19	0.21

## Sheet: Figure 6
Figure 6
	Figure 6. b
	Selected IPA candidates (individual values; the red bar in the plot represents the average of these values)
	mM
	3.312
	5.796
	3.519
	6.21
	3.864
	5.865
	3.45
	6.072
	5.934
	5.727
	Random IPA candidates (individual values; the red bar in the plot represents the average of these values)
	mM
	0
	0
	2.55
	0
	0.76
	0
	1.31
	0.345
	0.897
	0.17

## Sheet: Supplementary Figure 1
Supplementary Figure 1
CBADH
	Sup. Figure 1. a						Sup. Figure 1. b
		CBADHWT with NADP+ and Isopropanol						CBADHS with NAD+ and Isopropanol
		Initial rate (uM/s)						Initial rate (uM/s)
	Substrate [mM]	rep1	rep2	rep3			Substrate [mM]	rep1	rep2	rep3
	50	1.93696	2.05657	1.95673			300	0.552727	0.477969	0.50762
	30.5	1.79387	1.82217	1.8159			100	0.540348	0.53858	0.543885
	25	1.75818	1.79355	1.69403			50	0.477808	0.511409	0.474915
	5	1.04581	0.947418	0.935038			30.5	0.395816	0.399031	0.393726
	3.05	0.720089	0.698867	0.814943			25	0.357713	0.365913	0.36543
	1	0.345334	0.344209	0.340029			10	0.207554	0.201766	0.20466
	0.75	0.293244	0.277489	0.271701			3.05	0.040032	0.036977	0.044373
	0.5	0.212056	0.216236	0.222988
	0.25	0.1127	0.110931	0.109806
TBADH
	Sup. Figure 1. c						Sup. Figure 1. d						Sup. Figure 1. e						Sup. Figure 1. f
		TBADHWT with NADP+ and Isopropanol						TBADHS1 with NAD+ and Isopropanol						TBADHS2 with NAD+ and Isopropanol						TBADHS2 with NADP+ and Isopropanol
		Initial rate (uM/s)						Initial rate (uM/s)						Initial rate (uM/s)						Initial rate (uM/s)
	Substrate [mM]	rep1	rep2	rep3			Substrate [mM]	rep1	rep2	rep3			Substrate [mM]	rep1	rep2	rep3			Substrate [mM]	rep1	rep2	rep3
	7.5	0.024913	0.029253	0.025074			3.05	0.0937056	0.0875979	0.107046			400	0.184839	0.196894	0.185643			600	0.161694	0.185804	0.168767
	15	0.085508	0.082615	0.079561			9	0.137585	0.124887	0.12119			300	0.204931	0.208628	0.215539			500	0.196412	0.184839	0.177285
	20	0.157355	0.150122	0.147872			15	0.174714	0.154301	0.17616			100	0.184357	0.159766	0.204609			300	0.176482	0.16957	0.165873
	25	0.188536	0.169409	0.190626			20	0.18275	0.181143	0.180018			75	0.14964	0.141442	0.144175			100	0.134692	0.130352	0.126173
	33	0.232416	0.210396	0.229844			33	0.195126	0.200912	0.189179			50	0.136621	0.115886	0.138871			75	0.121351	0.118619	0.118779
	40	0.258615	0.262311	0.252989			45	0.196091	0.180339	0.179857			40	0.117654	0.11219	0.117333			50	0.0932234	0.0867942	0.084062
	50	0.265044	0.287064	0.27308			75	0.228237	0.189501	0.189983			33	0.120548	0.109939	0.109296			40	0.0853476	0.0777933	0.083258
	100	0.381252	0.361964	0.380126			100	0.188536	0.190626	0.183232			25	0.113958	0.104635	0.108332			33	0.0705605	0.0712034	0.074097
	200	0.551625	0.549857	0.56577									20	0.08808	0.09467	0.094188			25	0.0605952	0.0633276	0.063167
	300	0.655618	0.655939	0.626204									15	0.0906517	0.0935449	0.089527			20	0.0509514	0.0485405	0.054166
	500	0.795774	0.790952	0.746109									7.5	0.068471	0.0692746	0.060274			15	0.0453259	0.04404	0.045326
	700	0.851226	0.819723	0.800275									3.05	0.0557733	0.0522372	0.057381			10	0.0377716	0.0358428	0.027806
	900	0.785166	0.795935	0.738394									1	0.0292529	0.0337533	0.031825

## Sheet: Supplementary Figure 2
Supplementary
	Supplementary Figure 2. a
	No acetone added
	Time (h)	AL + pUC19			AL + ADHE			AL + CBADHWT			AL + CBADHS1
	0	0	0	0	0	0	0	0	0	0	0	0	0
	15	0	0	0	0.6	0.68	0.65	0	0	0	0	0	0
	18	0.001	0.001	0.01	0.82	0.84	0.85	0.01	0.01	0.01	0.01	0	0
	20	0	0	0	0.85	0.86	0.85	0	0	0	0	0	0
	22	0	0	0	0.82	0.84	0.85	0.01	0.02	0.01	0.01	0	0
	39	0	0	0.01	0.78	0.79	0.8	0	0	0	0.01	0	0
	41	0	0	0	0.79	0.87	0.81	0	0.01	0	0	0	0
	43	0	0	0	0.76	0.77	0.78	0	0	0	0	0	0
	45	0	0	0	0.79	0.8	0.81	0	0	0	0	0	0
	47	0	0	0	0.8	0.8	0.81	0	0	0	0	0	0
	65	0	0	0	0.97	0.89	0.82	0	0	0	0	0.01	0
	67	0	0	0	0.86	0.83	0.84	0	0	0	0	0	0
	70	0	0	0				0	0	0	0	0	0
	89	0	0	0				0	0	0
	91	0	0	0				0	0	0
	95	0	0	0				0	0	0
	112	0	0	0				0	0	0
	Acetone added
	Time (h)	AL + pUC19			AL + ADHE			AL + CBADHWT			AL + CBADHS1
	0	0	0	0	0	0	0	0	0	0	0	0	0
	15	0	0.01	0	0.5	0.6	0.57	0.01	0	0	0.1	0.12	0.14
	18	0	0	0	0.86	0.82	0.88	0.01	0	0.01	0.16	0.18	0.22
	20	0	0	0	0.84	0.8	0.86	0.01	0	0.01	0.18	0.24	0.33
	22	0	0	0	0.81	0.82	0.84	0	0.02	0.01	0.2	0.26	0.29
	39	0.01	0	0	0.77	0.78	0.76	0.02	0.01	0.02	0.35	0.34	0.36
	41	0	0	0	0.78	0.73	0.75	0.02	0.01	0.02	0.32	0.34	0.36
	43	0	0	0	0.78	0.79	0.78	0.02	0.03	0.02	0.36	0.38	0.37
	45	0	0	0	0.81	0.8	0.81	0.03	0.03	0.03	0.37	0.36	0.39
	47	0	0	0	0.78	0.79	0.81	0.03	0.02	0.02	0.4	0.39	0.37
	65	0	0	0	0.88	0.8	0.89	0.06	0.06	0.15	0.31	0.35	0.38
	67	0.01	0	0.01	0.84	0.85	0.84	0.08	0.08	0.21	0.32	0.38	0.38
	70	0	0	0				0.1	0.1	0.27
	89	0	0	0				0.39	0.45	0.39
	91	0	0	0				0.4	0.44	0.38
	95	0	0	0				0.32	0.43	0.42
	112	0	0	0				0.35	0.43	0.37
	Supplementary Figure 2. b
	No acetone added
	Time (h)	ALS + pUC19			ALS + ADHE			ALS + CBADHWT			ALS + CBADHS
	0	0	0	0	0	0	0	0	0	0	0	0	0
	19	0	0	0	0.4	0.46	0.39	0	0	0	0	0	0
	21	0	0	0	0.62	0.66	0.67	0	0	0	0	0	0
	24	0	0	0	0.64	0.65	0.68	0	0	0	0	0	0
	27	0	0	0	0.66	0.65	0.66	0	0	0	0	0	0
	44	0	0	0	0.69	0.64	0.62	0	0	0	0	0	0
	50	0	0	0	0.66	0.59	0.61	0	0	0	0	0	0
	69	0	0	0	0.72	0.65	0.69	0	0	0	0	0	0
	71	0	0	0				0	0	0	0	0	0
	94	0	0	0				0	0	0	0	0	0
	115	0	0	0				0	0	0	0	0	0
	Acetone added
	Time (h)	ALS + pUC19			ALS + ADHE			ALS + CBADHWT			ALS + CBADHS
	0	0	0	0	0	0	0	0	0	0	0	0	0
	19	0	0	0	0.3	0.32	0.4	0.02	0.03	0	0.06	0.05	0.07
	21	0	0	0	0.59	0.56	0.62	0	0	0	0.06	0.06	0.08
	24	0	0	0	0.6	0.63	0.63	0	0	0	0.07	0.06	0.08
	27	0	0	0	0.56	0.58	0.62	0	0	0	0.08	0.1	0.08
	44	0	0	0	0.56	0.52	0.59	0	0	0	0.22	0.21	0.23
	50	0	0	0	0.59	0.6	0.63	0.01	0.02	0.02	0.27	0.26	0.28
	69	0	0	0	0.7	0.71	0.68	0.01	0.02	0.02	0.3	0.27	0.29
	71	0	0	0	0.68	0.71	0.65	0.03	0.03	0.02	0.23	0.26	0.24
	94	0	0	0	0.57	0.59	0.6	0.1	0.14	0.16	0.22	0.25	0.27
	115	0	0	0	0.52	0.53	0.58	0.18	0.21	0.13	0.18	0.2	0.19
	130	0	0	0				0.19	0.18	0.16
	Supplementary Figure 2. c
	No acetone added
	Time (h)	ALP + pUC19			ALP + ADHE			ALP + CBADHWT			ALP + CBADHS
	0	0	0	0	0	0	0	0	0	0	0	0	0
	19	0	0	0	0.66	0.65	0.63	0	0	0	0	0	0
	21	0	0	0	0.68	0.66	0.65	0	0	0	0	0	0
	24	0	0	0	0.67	0.65	0.61	0	0	0	0	0	0
	27	0	0	0	0.63	0.66	0.63	0	0	0	0	0	0
	44	0	0	0	0.65	0.67	0.64	0	0	0	0	0	0
	50	0	0	0	0.6	0.66	0.65	0	0	0	0	0	0
	69	0	0	0	0.72	0.69	0.68	0	0	0	0	0	0
	71	0	0	0				0	0	0	0	0	0
	94	0	0	0				0	0	0	0	0	0
	115	0	0	0				0	0	0	0	0	0
	Acetone added
	Time (h)	ALP + pUC19			ALP + ADHE			ALP + CBADHWT			ALP + CBADHS
	0	0	0	0	0	0	0	0	0	0	0	0	0
	19	0	0	0	0.41	0.45	0.44	0.02	0.01	0.01	0.09	0.08	0.08
	21	0	0	0	0.66	0.65	0.67	0	0	0	0.08	0.09	0.1
	24	0	0	0	0.61	0.65	0.62	0	0	0.01	0.11	0.12	0.12
	27	0	0	0	0.62	0.66	0.63	0	0	0	0.13	0.13	0.13
	44	0	0	0	0.67	0.66	0.65	0.05	0.08	0.06	0.24	0.25	0.24
	50	0	0	0	0.6	0.65	0.64	0.09	0.17	0.12	0.26	0.25	0.24
	69	0	0	0	0.7	0.69	0.71	0.19	0.27	0.26	0.24	0.24	0.25
	71	0	0	0	0.63	0.65	0.66	0.29	0.25	0.18	0.25	0.24	0.26
	94	0	0	0	0.65	0.66	0.64	0.3	0.36	0.21	0.25	0.24	0.22
	115	0	0	0				0.31	0.33	0.25
	Supplementary Figure 2. d
	No acetone added
	Time (h)	ALPS + pUC19			ALPS + ADHE			ALPS + CBADHWT			ALPS + CBADHS
	0	0	0	0	0	0	0	0	0	0	0	0	0.01
	16	0	0	0.01	0.41	0.51	0.48	0	0.01	0	0	0	0.01
	18	0	0	0	0.56	0.64	0.52	0	0	0.01	0	0	0
	20	0.01	0	0	0.6	0.65	0.57	0	0	0	0	0	0
	22	0	0	0	0.61	0.84	0.67	0	0	0	0	0	0
	39	0	0	0	0.85	0.86	0.85	0	0	0	0	0	0
	42	0	0	0	0.82	0.84	0.85	0	0	0	0	0	0
	46	0	0	0	0.78	0.79	0.8	0	0	0	0.01	0	0
	48	0	0	0	0.79	0.87	0.81	0	0	0	0	0	0
	66	0	0	0	0.76	0.77	0.78	0	0	0	0	0	0
	71	0	0	0	0.79	0.8	0.81	0	0	0	0	0	0
	91	0	0.01	0	0.8	0.8	0.81	0	0.01	0	0	0.01	0
	96	0	0	0	0.97	0.89	0.82	0	0	0	0	0	0
	115	0	0.01	0	0.86	0.83	0.84	0	0	0	0	0	0
	Acetone added
	Time (h)	ALPS + pUC19			ALPS + ADHE			ALPS + CBADHWT			ALPS + CBADHS
	0	0	0	0	0	0	0	0	0	0	0	0	0
	16	0	0	0.01	0.46	0.35	0.4	0	0.01	0	0.05	0.04	0.06
	18	0	0	0	0.64	0.42	0.52	0	0	0.01	0.08	0.09	0.08
	20	0	0	0	0.68	0.58	0.6	0	0	0	0.1	0.1	0.12
	22	0	0	0	0.65	0.6	0.62	0	0	0	0.12	0.11	0.13
	39	0	0	0	0.6	0.58	0.59	0	0	0	0.22	0.18	0.19
	42	0	0	0	0.61	0.6	0.58	0	0	0	0.2	0.21	0.22
	46	0	0	0	0.57	0.51	0.53	0	0	0	0.26	0.23	0.24
	48	0	0	0	0.56	0.53	0.54	0	0	0	0.28	0.25	0.22
	66	0	0	0	0.6	0.61	0.6	0	0	0	0.23	0.24	0.22
	71	0	0	0	0.62	0.6	0.62	0	0	0	0.23	0.24	0.22
	91	0	0.01	0	0.57	0.52	0.53	0	0.01	0	0.23	0.27	0.22
	96	0	0	0	0.6	0.55	0.53	0	0	0	0.2	0.24	0.21
	115	0	0	0	0.63	0.59	0.6	0	0	0	0.23	0.22	0.21

## Sheet: Supplementary Figure 5
Supplementary Figure 5
	Sup. Figure 5. a						Sup. Figure 5. b						Sup. Figure 5. c
		MsIREDWT with NADPH and 2-methyl-1-pyrroline						MsIREDC with NADH and 2-methyl-1-pyrroline						MsIREDS with NADH and 2-methyl-1-pyrroline
		Initial rate (uM/s)						Initial rate (uM/s)						Initial rate (uM/s)
	Substrate [mM]	rep1	rep2	rep3			Substrate [mM]	rep1	rep2	rep3			Substrate [mM]	rep1	rep2	rep3
	0.5	0.355784	0.34453	0.334723			0.5	0.059806	0.054983	0.057234			10	0.4135	0.442278	0.445011
	1	0.437455	0.443082	0.435365			1	0.088102	0.07926	0.084887			15	0.454658	0.422825	0.459802
	2	0.608354	0.571859	0.574753			2	0.123954	0.117362	0.119131			16	0.411089	0.38215	0.42186
	3	0.638096	0.638257	0.630861			3	0.171702	0.163182	0.160931			17	0.416716	0.406748	0.412697
	7	1.01542	0.968961	0.974427			5	0.236814	0.225239	0.227811			20	0.445333	0.440831	0.419449
	8	0.991147	0.997096	0.982626			7.5	0.290833	0.265431	0.292698			25	0.433114	0.418002	0.464304
	9	0.965745	1.01092	0.980858			10	0.345302	0.345301	0.343726			27.5	0.41961	0.397906	0.392761
	10	0.955938	0.955617	0.918479			20	0.332151	0.326685	0.329257			30	0.43633	0.437455	0.360929
	15	0.845329	0.827162	0.941791			32.5	0.234724	0.246621	0.248711			37.5	0.309	0.325559	0.331186
	20	0.818802	0.729092	0.722018			40	0.21913	0.209323	0.205143			40	0.337617	0.344048	0.34453
	30	0.584077	0.612212	0.579576			50	0.174275	0.185529	0.188422			50	0.304498	0.296942	0.290833
	35	0.596135	0.591794	0.569769			60	0.147105	0.160931	0.160609			60	0.232956	0.241798	0.248711
	45	0.466233	0.510606	0.483757			70	0.134886	0.137941	0.132314			70	0.232152	0.214306	0.204499
	60	0.46559	0.476844	0.463661			80	0.108198	0.110127	0.114629			80	0.182152	0.177812	0.187779
													90	0.153535	0.159805	0.160931

## Sheet: Supplementary Figure 6
Supplementary Figure 6
	Sup. Figure 6. a						Sup. Figure 6. b
		EntNfsBWT with NADH and 4-nitrobenzoic acid						EntNfsBWT with NADH and 4-nitrobenzyl alcohol
		Initial rate (uM/s)						Initial rate (uM/s)
	Substrate [mM]	rep1	rep2	rep3			Substrate [mM]	rep1	rep2	rep3
	0.6	0.032719	0.031915	0.033201			1	0.030451	0.037406	0.033342
	0.55	0.044134	0.03923	0.038105			3	0.039474	0.031391	0.035176
	0.44	0.037542	0.036899	0.03907			4	0.047744	0.046011	0.047731
	0.35	0.034327	0.032719	0.029182			5	0.059586	0.06391	0.059973
	0.22	0.02894	0.028458	0.027252			6	0.067481	0.06734	0.067452
	0.11	0.019374	0.017766	0.018892			7	0.084774	0.083991	0.084801
	0.055	0.013988	0.012782	0.012219			8	0.081955	0.082011	0.081899
	0.028	0.009245	0.009486	0.009164			9	0.08985	0.08999	0.08945
	Sup. Figure 6. c						Sup. Figure 6. d
		EntNfsBS1 with NADH and 4-nitrobenzoic acid						EntNfsBS1 with NADH and 2-nitrobenzoic acid
		Initial rate (uM/s)						Initial rate (uM/s)
	Substrate [mM]	rep1	rep2	rep3			Substrate [mM]	rep1	rep2	rep3
	0.0125	0.009023	0.008271	0.007895			4	0.017481	0.016917	0.020865
	0.025	0.011278	0.011654	0.011301			3	0.016165	0.015414	0.015038
	0.05	0.014098	0.015226	0.013722			2	0.016917	0.015226	0.015414
	0.1	0.019549	0.018797	0.020489			1	0.011842	0.010902	0.01203
	0.2	0.023308	0.024812	0.024533			0.5	0.008647	0.007895	0.008241
	0.5	0.026128	0.026504	0.025376			0.25	0.004887	0.004511	0.006015
	0.75	0.028196	0.029887	0.033271
	1.5	0.031579	0.032331	0.031439
	Sup. Figure 6. e
		EntNfsBS2 with NADH and 4-nitrobenzyl alcohol
		Initial rate (uM/s)
	Substrate [mM]	rep1	rep2	rep3
	0.4	0.02688	0.018985	0.019173
	0.75	0.033835	0.032707	0.030639
	1	0.053571	0.050752	0.046429
	3	0.068609	0.058459	0.062713
	5	0.060902	0.065038	0.064065
	6	0.075188	0.084774	0.081434
	7	0.084023	0.083998	0.084111
	9	0.083459	0.083621	0.083217
